# Supplementary material for: Wolbachia Natural Infection of Mosquitoes in French Guiana: Prevalence, Distribution, and Genotyping
Source: Microorganisms. 2024 Sep 30;12(10):1994. doi: 10.3390/microorganisms12101994 (PMC11509720; doi:10.3390/microorganisms12101994)
Supplement: Supplementary file 1 [file microorganisms-12-01994-s001.zip]

Archive with 1 entries (1 files):
- microorganisms-3190665-supplementary.pdf
